# Supplementary material for: Proteome Analysis Revealed Changes in Protein Expression Patterns Caused by Mutations in Ehrlichia chaffeensis
Source: Front Cell Infect Microbiol. 2019 Mar 18;9:58. doi: 10.3389/fcimb.2019.00058 (PMC6431617; doi:10.3389/fcimb.2019.00058)
Supplement: Supplementary file 1 [file Table_1.XLSX]

## Sheet: Supplementary Table 1
	Supplementary Table 1: Primers used for qRT-PCR
	primer name	gene target	gene name	sequence
	RG576	ECH_1142	Omp1F	F- GTTTTGCAGGAGCTGTTGGT
	RG577			R- CCTGCATTGCTTAGCTTTCC
	RG320	ECH_1136	Omp1B	F- AACGACAGCAGAGAAGGC
	RG321			R- AACAGGACAGATCCAGCC
	RG578	ECH_1130	Omp1X	F- TCGACTCAAGCAAGCGTATTT
	RG579			R- AATTCCGATTTCACCACCAA
	RRG979	ECH_0040	VirD4	F-CCATCAGGTTGAGCTGGATT
	RRG980			R-TATTTGCACCAACCGGATCT
	RRG 1011	ECH_0383	T1SS	F- TTGGGGATATCGTTGGTGTT
	RRG 1012			R-AGGATCTGGCATCATCCTTG

## Sheet: Supplementary Table 2
	Supplementary Table 2. Functional categories of E. chaffeensis proteins
	Functional category	No. of proteins identified
		Genome	Previous study	This study
		Hotopp et al., 2006	(Seo et al., 2008)
	Unknown function	85	13	17
	Amino acid biosynthesis	24	4	33
	Nucleotide biosynthesis	38	6	31
	Phospholipid metabolism	22	3	21
	Cofactor and vitamin biosynthesis	65	10	28
	Central intermediary metabolism	3	0	7
	Energy metabolism	88	17	48
	Transport	40	5	44
	DNA metabolism	46	10	29
	Transcription	23	3	19
	Protein synthesis	111	16	97
	Protein fate	75	9	42
	Regulatory functions	17	2	35
	Signal transduction	5	1	14
	Cell envelope	49	19	19
	Cellular processes	43	2	50
	Mobile and extrachromosomal	4	0	0
	Hypothetical proteins	425	30	92
	Total	1163	278 (~25% of all ORFs)	564(~50% of all ORFs)

## Sheet: Supplementary Table 3
Supplementary Table 3 . E. chaffeensis proteins identified in macrophage, DH82, infected host cells by iTRAQ labelling and Q EXACTIVE mass spectrometry.
For each protein, columns denote the protein ID, protein name, sequence coverage (%), number of unique peptides and number of unique Spectram.
Protein_ID	Description	Protein Coverage	Unique peptides	Unique Spectram
WP_006010561.1	16S rRNA (uracil(1498)-N(3))-methyltransferase [Ehrlichia chaffeensis]	0.054	1	1
WP_006010782.1	1-acyl-sn-glycerol-3-phosphate acyltransferase [Ehrlichia chaffeensis]	0.148	3	5
WP_011452674.1	1-deoxy-D-xylulose-5-phosphate reductoisomerase [Ehrlichia chaffeensis]	0.106	3	3
WP_011452376.1	2,3,4,5-tetrahydropyridine-2,6-dicarboxylate N-succinyltransferase [Ehrlichia chaffeensis]	0.183	5	13
WP_011452574.1	23S rRNA (guanosine(2251)-2'-O)-methyltransferase RlmB [Ehrlichia chaffeensis]	0.056	2	2
WP_006009947.1	2-amino-4-hydroxy-6-hydroxymethyldihydropteridine pyrophosphokinase [Ehrlichia chaffeensis]	0.065	1	2
WP_011452435.1	2-C-methyl-D-erythritol 4-phosphate cytidylyltransferase [Ehrlichia chaffeensis]	0.038	1	2
WP_006010381.1	2-nitropropane dioxygenase [Ehrlichia chaffeensis]	0.029	1	1
WP_006010002.1	2-nitropropane dioxygenase [Ehrlichia chaffeensis]	0.227	8	12
WP_006010412.1	2-octaprenyl-3-methyl-6-methoxy-1,4-benzoquinol hydroxylase [Ehrlichia chaffeensis]	0.036	1	1
WP_011452837.1	2-oxoglutarate dehydrogenase E1 component [Ehrlichia chaffeensis]	0.16	10	16
WP_011452843.1	2-polyprenylphenol 6-hydroxylase [Ehrlichia chaffeensis]	0.037	1	1
WP_011452421.1	3,4-dihydroxy-2-butanone-4-phosphate synthase [Ehrlichia chaffeensis]	0.085	2	6
WP_011452573.1	30S ribosomal protein S1 [Ehrlichia chaffeensis]	0.418	20	57
WP_011452575.1	30S ribosomal protein S10 [Ehrlichia chaffeensis]	0.333	3	7
WP_011452598.1	30S ribosomal protein S11 [Ehrlichia chaffeensis]	0.103	1	2
WP_011452597.1	30S ribosomal protein S13 [Ehrlichia chaffeensis]	0.358	4	13
WP_011452589.1	30S ribosomal protein S14 [Ehrlichia chaffeensis]	0.257	2	6
WP_006010429.1	30S ribosomal protein S15 [Ehrlichia chaffeensis]	0.473	3	6
WP_006010456.1	30S ribosomal protein S16 [Ehrlichia chaffeensis]	0.46	4	14
WP_044233236.1	30S ribosomal protein S17 [Ehrlichia chaffeensis]	0.12	1	5
WP_011452580.1	30S ribosomal protein S19 [Ehrlichia chaffeensis]	0.194	2	5
WP_006010913.1	30S ribosomal protein S2 [Ehrlichia chaffeensis]	0.472	11	32
WP_006010781.1	30S ribosomal protein S20 [Ehrlichia chaffeensis]	0.274	3	5
WP_006010687.1	30S ribosomal protein S21 [Ehrlichia chaffeensis]	0.4	3	10
WP_011452582.1	30S ribosomal protein S3 [Ehrlichia chaffeensis]	0.46	8	26
WP_006010739.1	30S ribosomal protein S4 [Ehrlichia chaffeensis]	0.574	9	34
WP_011452593.1	30S ribosomal protein S5 [Ehrlichia chaffeensis]	0.241	3	5
WP_006010361.1	30S ribosomal protein S7 [Ehrlichia chaffeensis]	0.331	4	11
WP_011452590.1	30S ribosomal protein S8 [Ehrlichia chaffeensis]	0.364	4	7
WP_006010335.1	30S ribosomal protein S9 [Ehrlichia chaffeensis]	0.309	4	12
WP_006011647.1	3'-5' exonuclease [Ehrlichia chaffeensis]	0.047	1	1
WP_006010325.1	3'-5' exonuclease [Ehrlichia chaffeensis]	0.299	3	7
WP_011452611.1	3-oxoacyl-ACP synthase III [Ehrlichia chaffeensis]	0.091	2	2
WP_006010025.1	4-diphosphocytidyl-2C-methyl-D-erythritol kinase [Ehrlichia chaffeensis]	0.206	4	5
WP_044148150.1	4-hydroxy-3-methylbut-2-en-1-yl diphosphate synthase [Ehrlichia chaffeensis]	0.081	3	3
WP_006011931.1	4-hydroxy-3-methylbut-2-enyl diphosphate reductase [Ehrlichia chaffeensis]	0.138	4	5
WP_011452608.1	4-hydroxy-tetrahydrodipicolinate reductase [Ehrlichia chaffeensis]	0.858	15	100
WP_011452833.1	4-hydroxy-tetrahydrodipicolinate synthase [Ehrlichia chaffeensis]	0.242	6	18
WP_011452918.1	50S ribosomal protein L1 [Ehrlichia chaffeensis]	0.436	7	25
WP_011452917.1	50S ribosomal protein L10 [Ehrlichia chaffeensis]	0.169	2	3
WP_006011507.1	50S ribosomal protein L11 [Ehrlichia chaffeensis]	0.435	5	25
WP_043881607.1	50S ribosomal protein L13 [Ehrlichia chaffeensis]	0.552	7	21
WP_011452586.1	50S ribosomal protein L14 [Ehrlichia chaffeensis]	0.597	6	31
WP_011452594.1	50S ribosomal protein L15 [Ehrlichia chaffeensis]	0.391	5	10
WP_011452583.1	50S ribosomal protein L16 [Ehrlichia chaffeensis]	0.243	3	8
WP_011452600.1	50S ribosomal protein L17 [Ehrlichia chaffeensis]	0.278	3	15
WP_011452592.1	50S ribosomal protein L18 [Ehrlichia chaffeensis]	0.322	4	8
WP_011452343.1	50S ribosomal protein L19 [Ehrlichia chaffeensis]	0.08	1	2
WP_011452579.1	50S ribosomal protein L2 [Ehrlichia chaffeensis]	0.25	6	16
WP_006010467.1	50S ribosomal protein L20 [Ehrlichia chaffeensis]	0.105	2	2
WP_006010552.1	50S ribosomal protein L21 [Ehrlichia chaffeensis]	0.127	1	2
WP_044148004.1	50S ribosomal protein L22 [Ehrlichia chaffeensis]	0.57	5	10
WP_011452578.1	50S ribosomal protein L23 [Ehrlichia chaffeensis]	0.552	5	12
WP_011452587.1	50S ribosomal protein L24 [Ehrlichia chaffeensis]	0.248	2	8
WP_011452426.1	50S ribosomal protein L25/general stress protein Ctc [Ehrlichia chaffeensis]	0.51	9	33
WP_006010551.1	50S ribosomal protein L27 [Ehrlichia chaffeensis]	0.33	3	8
WP_011452632.1	50S ribosomal protein L28 [Ehrlichia chaffeensis]	0.5	3	6
WP_011452584.1	50S ribosomal protein L29 [Ehrlichia chaffeensis]	0.687	5	6
WP_011452576.1	50S ribosomal protein L3 [Ehrlichia chaffeensis]	0.368	8	31
WP_006010011.1	50S ribosomal protein L31 [Ehrlichia chaffeensis]	0.08	1	2
WP_006011400.1	50S ribosomal protein L32 [Ehrlichia chaffeensis]	0.164	1	1
WP_006010047.1	50S ribosomal protein L33 [Ehrlichia chaffeensis]	0.125	1	3
WP_011452577.1	50S ribosomal protein L4 [Ehrlichia chaffeensis]	0.371	7	32
WP_011452588.1	50S ribosomal protein L5 [Ehrlichia chaffeensis]	0.356	6	20
WP_011452591.1	50S ribosomal protein L6 [Ehrlichia chaffeensis]	0.135	1	2
WP_006010859.1	50S ribosomal protein L7/L12 [Ehrlichia chaffeensis]	0.429	3	6
WP_006011335.1	50S ribosomal protein L9 [Ehrlichia chaffeensis]	0.264	5	13
WP_006010214.1	5-aminolevulinate synthase [Ehrlichia chaffeensis]	0.175	5	6
WP_011452815.1	5'-nucleotidase SurE [Ehrlichia chaffeensis]	0.227	4	7
WP_011452810.1	6,7-dimethyl-8-ribityllumazine synthase [Ehrlichia chaffeensis]	0.074	1	5
WP_006010204.1	ABC transporter ATP-binding protein [Ehrlichia chaffeensis]	0.05	1	1
WP_011452848.1	ABC transporter ATP-binding protein [Ehrlichia chaffeensis]	0.056	1	2
WP_044148162.1	ABC transporter ATP-binding protein [Ehrlichia chaffeensis]	0.233	11	37
WP_011452703.1	acetylglutamate kinase [Ehrlichia chaffeensis]	0.296	6	9
WP_011452876.1	acetylornithine transaminase [Ehrlichia chaffeensis]	0.153	6	10
WP_011452959.1	aconitate hydratase [Ehrlichia chaffeensis]	0.151	9	12
WP_011452678.1	acriflavin resistance protein [Ehrlichia chaffeensis]	0.142	12	18
WP_011452596.1	adenylate kinase [Ehrlichia chaffeensis]	0.244	4	7
WP_006011170.1	adenylosuccinate lyase [Ehrlichia chaffeensis]	0.146	6	9
WP_006011113.1	adenylosuccinate synthetase [Ehrlichia chaffeensis]	0.042	2	3
WP_011452930.1	alanine--tRNA ligase [Ehrlichia chaffeensis]	0.205	14	21
WP_006010518.1	alpha/beta hydrolase [Ehrlichia chaffeensis]	0.099	3	3
WP_006011178.1	alpha/beta hydrolase [Ehrlichia chaffeensis]	0.15	3	5
WP_011452424.1	amidophosphoribosyltransferase [Ehrlichia chaffeensis]	0.102	4	5
WP_044170547.1	amino acid transporter [Ehrlichia chaffeensis]	0.027	1	1
WP_011452739.1	ankyrin repeat-containing protein [Ehrlichia chaffeensis]	0.077	27	34
WP_011452759.1	ankyrin repeat-containing protein [Ehrlichia chaffeensis]	0.133	13	24
WP_006010525.1	apolipoprotein N-acyltransferase [Ehrlichia chaffeensis]	0.096	3	8
WP_011452663.1	arginine--tRNA ligase [Ehrlichia chaffeensis]	0.076	4	4
WP_011452756.1	argininosuccinate synthase [Ehrlichia chaffeensis]	0.351	10	22
WP_006011072.1	aspartate aminotransferase [Ehrlichia chaffeensis]	0.156	4	9
WP_006010406.1	aspartate-semialdehyde dehydrogenase [Ehrlichia chaffeensis]	0.095	3	3
WP_011452538.1	aspartate--tRNA(Asp/Asn) ligase [Ehrlichia chaffeensis]	0.193	8	13
WP_006009779.1	aspartyl/glutamyl-tRNA(Asn/Gln) amidotransferase subunit B [Ehrlichia chaffeensis]	0.168	7	9
WP_006011616.1	ATP synthase subunit A [Ehrlichia chaffeensis]	0.037	1	3
WP_006010102.1	ATP synthase subunit alpha [Ehrlichia chaffeensis]	0.352	17	71
WP_011452993.1	ATP synthase subunit B [Ehrlichia chaffeensis]	0.143	2	6
WP_044161102.1	ATP synthase subunit beta [Ehrlichia chaffeensis]	0.578	18	99
WP_011452419.1	ATP synthase subunit delta [Ehrlichia chaffeensis]	0.07	1	1
WP_006010713.1	ATP synthase subunit gamma [Ehrlichia chaffeensis]	0.021	1	1
WP_011452953.1	ATPase [Ehrlichia chaffeensis]	0.057	2	3
WP_011452660.1	ATPase AAA [Ehrlichia chaffeensis]	0.03	1	1
WP_006010174.1	ATP-dependent chaperone ClpB [Ehrlichia chaffeensis]	0.351	23	52
WP_043881629.1	ATP-dependent Clp protease ATP-binding subunit ClpA [Ehrlichia chaffeensis]	0.175	10	15
WP_011452885.1	ATP-dependent Clp protease ATP-binding subunit ClpX [Ehrlichia chaffeensis]	0.426	13	46
WP_011452886.1	ATP-dependent Clp protease proteolytic subunit [Ehrlichia chaffeensis]	0.151	3	7
WP_006010304.1	ATP-dependent metalloprotease [Ehrlichia chaffeensis]	0.223	10	23
WP_006011130.1	ATP-dependent protease ATP-binding subunit HslU [Ehrlichia chaffeensis]	0.4	14	40
WP_006010498.1	beta-hydroxyacyl-ACP dehydratase [Ehrlichia chaffeensis]	0.091	1	1
WP_006010809.1	beta-ketoacyl-[acyl-carrier-protein] synthase II [Ehrlichia chaffeensis]	0.102	3	4
WP_006011569.1	beta-ketoacyl-ACP reductase [Ehrlichia chaffeensis]	0.093	2	6
WP_006010008.1	bicyclomycin resistance protein [Ehrlichia chaffeensis]	0.039	1	1
WP_011452727.1	bifunctional 3-demethylubiquinone 3-O-methyltransferase/2-octaprenyl-6-hydroxy phenol methylase [Ehrlichia chaffeensis]	0.062	1	1
WP_011452535.1	bifunctional 5,10-methylene-tetrahydrofolate dehydrogenase/5,10-methylene-tetrahydrofolate cyclohydrolase [Ehrlichia chaffeensis]	0.233	5	10
WP_006009843.1	bifunctional folylpolyglutamate synthase/dihydrofolate synthase [Ehrlichia chaffeensis]	0.375	11	51
WP_006011519.1	bifunctional ornithine acetyltransferase/N-acetylglutamate synthase [Ehrlichia chaffeensis]	0.19	6	17
WP_011452983.1	bifunctional phosphoribosylaminoimidazolecarboxamide formyltransferase/inosine monophosphate cyclohydrolase [Ehrlichia chaffeensis]	0.183	7	15
WP_011452748.1	bifunctional proline dehydrogenase/L-glutamate gamma-semialdehyde dehydrogenase [Ehrlichia chaffeensis]	0.267	21	49
WP_006011544.1	bifunctional riboflavin kinase/FMN adenylyltransferase [Ehrlichia chaffeensis]	0.066	2	2
WP_006009950.1	biotin synthase [Ehrlichia chaffeensis]	0.058	2	2
WP_043881591.1	BON domain protein [Ehrlichia chaffeensis]	0.311	5	13
WP_011452525.1	C4-dicarboxylate ABC transporter [Ehrlichia chaffeensis]	0.067	5	12
WP_011452557.1	carbamoyl phosphate synthase large subunit [Ehrlichia chaffeensis]	0.137	12	13
WP_011452641.1	carbamoyl phosphate synthase small subunit [Ehrlichia chaffeensis]	0.024	1	1
WP_006011117.1	carboxypeptidase [Ehrlichia chaffeensis]	0.129	6	13
WP_006010524.1	cation:proton antiporter [Ehrlichia chaffeensis]	0.014	1	2
WP_006010295.1	cell division protein FtsA [Ehrlichia chaffeensis]	0.178	7	12
WP_006010479.1	cell division protein FtsK [Ehrlichia chaffeensis]	0.099	7	10
WP_011452539.1	cell division protein FtsQ [Ehrlichia chaffeensis]	0.111	3	4
WP_011453045.1	cell division protein FtsZ [Ehrlichia chaffeensis]	0.397	11	26
WP_006010737.1	chromosomal DNA replication initiator [Ehrlichia chaffeensis]	0.096	2	3
WP_006009784.1	chromosomal replication initiator protein DnaA [Ehrlichia chaffeensis]	0.172	6	9
WP_006010630.1	chromosome partitioning protein [Ehrlichia chaffeensis]	0.1	3	6
WP_011452415.1	citrate (Si)-synthase [Ehrlichia chaffeensis]	0.082	3	3
WP_006009983.1	class II fumarate hydratase [Ehrlichia chaffeensis]	0.111	5	10
WP_006010665.1	cold-shock protein [Ehrlichia chaffeensis]	0.136	1	1
WP_011452944.1	competence protein ComL [Ehrlichia chaffeensis]	0.544	11	43
WP_006009887.1	conjugal transfer protein TrbL [Ehrlichia chaffeensis]	0.095	7	11
WP_011452638.1	conjugal transfer protein TrbL [Ehrlichia chaffeensis]	0.073	7	8
WP_011452700.1	coproporphyrinogen III oxidase [Ehrlichia chaffeensis]	0.056	2	3
WP_006010128.1	CTP synthetase [Ehrlichia chaffeensis]	0.154	6	15
WP_006011182.1	cysteine desulfurase IscS [Ehrlichia chaffeensis]	0.071	2	6
WP_011452801.1	cysteine--tRNA ligase [Ehrlichia chaffeensis]	0.041	1	1
WP_006011252.1	cytidylate kinase [Ehrlichia chaffeensis]	0.066	1	1
WP_011452927.1	cytochrome b [Ehrlichia chaffeensis]	0.055	1	1
WP_011452653.1	cytochrome b [Ehrlichia chaffeensis]	0.132	6	16
WP_044148152.1	cytochrome c [Ehrlichia chaffeensis]	0.41	7	52
WP_006011211.1	cytochrome c [Ehrlichia chaffeensis]	0.134	2	5
WP_006010093.1	cytochrome C biogenesis protein CycK [Ehrlichia chaffeensis]	0.012	1	1
WP_011452941.1	cytochrome c oxidase subunit II [Ehrlichia chaffeensis]	0.261	6	20
WP_011452358.1	cytochrome c oxidase subunit III [Ehrlichia chaffeensis]	0.04	1	1
WP_006010829.1	cytochrome c-type biogenesis protein CcmC [Ehrlichia chaffeensis]	0.034	1	2
WP_011452813.1	cytochrome c-type biogenesis protein CcmE [Ehrlichia chaffeensis]	0.12	1	1
WP_006010493.1	D-Ala-D-Ala carboxypeptidase [Ehrlichia chaffeensis]	0.205	5	7
WP_006009768.1	delta-aminolevulinic acid dehydratase [Ehrlichia chaffeensis]	0.079	2	6
WP_011452519.1	deoxycytidine triphosphate deaminase [Ehrlichia chaffeensis]	0.209	3	3
WP_006009867.1	deoxyguanosinetriphosphate triphosphohydrolase [Ehrlichia chaffeensis]	0.03	1	1
WP_006011929.1	deoxyuridine 5'-triphosphate nucleotidohydrolase [Ehrlichia chaffeensis]	0.09	1	1
WP_006009807.1	dephospho-CoA kinase [Ehrlichia chaffeensis]	0.084	2	2
WP_006009913.1	diaminopimelate decarboxylase [Ehrlichia chaffeensis]	0.145	5	7
WP_011452370.1	diaminopimelate epimerase [Ehrlichia chaffeensis]	0.097	2	2
WP_006010491.1	dihydrolipoamide succinyltransferase [Ehrlichia chaffeensis]	0.483	15	50
WP_011452646.1	dihydrolipoyl dehydrogenase [Ehrlichia chaffeensis]	0.123	4	10
WP_006009988.1	dihydroorotase [Ehrlichia chaffeensis]	0.029	1	1
WP_044148130.1	dihydroorotate dehydrogenase 2 [Ehrlichia chaffeensis]	0.272	8	13
WP_052281501.1	disulfide bond formation protein DsbB [Ehrlichia chaffeensis]	0.05	1	2
WP_006010760.1	DNA glycosylase [Ehrlichia chaffeensis]	0.157	4	8
WP_006010068.1	DNA gyrase subunit A [Ehrlichia chaffeensis]	0.133	9	24
WP_006010924.1	DNA gyrase subunit B [Ehrlichia chaffeensis]	0.236	13	22
WP_006010066.1	DNA helicase II [Ehrlichia chaffeensis]	0.102	5	9
WP_011452522.1	DNA ligase (NAD(+)) LigA [Ehrlichia chaffeensis]	0.052	3	3
WP_011452874.1	DNA mismatch repair protein MutL [Ehrlichia chaffeensis]	0.165	10	16
WP_011452830.1	DNA mismatch repair protein MutS [Ehrlichia chaffeensis]	0.071	5	10
WP_006010754.1	DNA polymerase I [Ehrlichia chaffeensis]	0.086	7	9
WP_044147676.1	DNA polymerase III subunit alpha [Ehrlichia chaffeensis]	0.014	2	2
WP_011452352.1	DNA polymerase III subunit gamma/tau [Ehrlichia chaffeensis]	0.117	6	11
WP_006011423.1	DNA recombination protein RmuC [Ehrlichia chaffeensis]	0.023	1	1
WP_006011556.1	DNA recombination/repair protein RecA [Ehrlichia chaffeensis]	0.277	7	49
WP_011452524.1	DNA repair protein RadA [Ehrlichia chaffeensis]	0.02	1	1
WP_006010758.1	DNA replication/repair protein RecF [Ehrlichia chaffeensis]	0.083	3	3
WP_011452790.1	DNA topoisomerase I [Ehrlichia chaffeensis]	0.124	7	11
WP_006009793.1	DNA-binding protein [Ehrlichia chaffeensis]	0.606	5	41
WP_006010148.1	DNA-binding protein [Ehrlichia chaffeensis]	0.119	1	1
WP_044233243.1	DNA-binding protein [Ehrlichia chaffeensis]	0.147	2	9
WP_006010148.1	DNA-binding protein [Ehrlichia chaffeensis]	0.28	3	5
WP_006010327.1	DNA-binding response regulator [Ehrlichia chaffeensis]	0.623	13	95
WP_011452741.1	DNA-directed RNA polymerase sigma-70 factor [Ehrlichia chaffeensis]	0.044	1	2
WP_044147992.1	DNA-directed RNA polymerase subunit alpha [Ehrlichia chaffeensis]	0.545	13	52
WP_011452916.1	DNA-directed RNA polymerase subunit beta [Ehrlichia chaffeensis]	0.471	48	142
WP_011452915.1	DNA-directed RNA polymerase subunit beta' [Ehrlichia chaffeensis]	0.441	45	116
WP_006011279.1	DNA-directed RNA polymerase subunit omega [Ehrlichia chaffeensis]	0.275	3	5
WP_006010419.1	elongation factor 4 [Ehrlichia chaffeensis]	0.117	5	6
WP_044148128.1	elongation factor G [Ehrlichia chaffeensis]	0.464	21	46
WP_006011629.1	elongation factor P [Ehrlichia chaffeensis]	0.132	2	4
WP_011452649.1	elongation factor Ts [Ehrlichia chaffeensis]	0.021	1	1
WP_006011505.1	elongation factor Tu [Ehrlichia chaffeensis]	0.858	24	287
WP_011452884.1	endopeptidase La [Ehrlichia chaffeensis]	0.279	17	35
WP_006010553.1	enolase [Ehrlichia chaffeensis]	0.192	5	5
WP_006009781.1	enoyl-ACP reductase [Ehrlichia chaffeensis]	0.353	7	17
WP_011452811.1	excinuclease ABC subunit A [Ehrlichia chaffeensis]	0.165	13	27
WP_006010509.1	exodeoxyribonuclease VII small subunit [Ehrlichia chaffeensis]	0.177	1	1
WP_006011382.1	exopolysaccharide synthesis protein ExoD [Ehrlichia chaffeensis]	0.077	2	3
WP_044148026.1	FAD-dependent thymidylate synthase [Ehrlichia chaffeensis]	0.169	4	8
WP_006010454.1	Fe(3+) ABC transporter substrate-binding protein [Ehrlichia chaffeensis]	0.646	15	62
WP_006011494.1	ferredoxin--NADP(+) reductase [Ehrlichia chaffeensis]	0.05	1	1
WP_006011805.1	Fe-S assembly protein IscX [Ehrlichia chaffeensis]	0.561	2	2
WP_044148143.1	Fe-S cluster assembly protein HesB [Ehrlichia chaffeensis]	0.089	1	1
WP_006011529.1	Fe-S protein assembly chaperone HscA [Ehrlichia chaffeensis]	0.122	6	9
WP_011452607.1	flavin oxidoreductase [Ehrlichia chaffeensis]	0.049	1	1
WP_006010567.1	formylmethionine deformylase [Ehrlichia chaffeensis]	0.33	4	10
WP_006010188.1	fructose 1,6-bisphosphatase [Ehrlichia chaffeensis]	0.029	1	1
WP_011452392.1	fructose-bisphosphate aldolase [Ehrlichia chaffeensis]	0.24	5	17
WP_044147686.1	GCN5 family acetyltransferase [Ehrlichia chaffeensis]	0.344	8	15
WP_006011035.1	geranyltranstransferase [Ehrlichia chaffeensis]	0.045	1	1
WP_011452416.1	glutamate--cysteine ligase [Ehrlichia chaffeensis]	0.032	1	1
WP_006011666.1	glutamate--tRNA ligase [Ehrlichia chaffeensis]	0.122	5	8
WP_011452459.1	glutamate--tRNA ligase [Ehrlichia chaffeensis]	0.111	4	6
WP_006010677.1	glutamine synthetase [Ehrlichia chaffeensis]	0.053	1	1
WP_006009841.1	glutamyl-tRNA(Gln) amidotransferase subunit A [Ehrlichia chaffeensis]	0.099	4	4
WP_006011361.1	glutaredoxin [Ehrlichia chaffeensis]	0.1	1	3
WP_011452850.1	glutathione S-transferase [Ehrlichia chaffeensis]	0.122	2	5
WP_011452357.1	glycerol-3-phosphate acyltransferase [Ehrlichia chaffeensis]	0.067	1	2
WP_011452542.1	glycerol-3-phosphate dehydrogenase (NAD(P)(+)) [Ehrlichia chaffeensis]	0.113	3	5
WP_043881609.1	glycine--tRNA ligase subunit alpha [Ehrlichia chaffeensis]	0.131	3	6
WP_011452355.1	glycine--tRNA ligase subunit beta [Ehrlichia chaffeensis]	0.107	7	9
WP_006010944.1	GMP synthetase [Ehrlichia chaffeensis]	0.12	6	9
WP_011452366.1	GTP cyclohydrolase [Ehrlichia chaffeensis]	0.058	2	2
WP_011452627.1	GTPase Era [Ehrlichia chaffeensis]	0.064	2	3
WP_006010554.1	GTPase ObgE [Ehrlichia chaffeensis]	0.032	1	2
WP_011452704.1	GTP-binding protein [Ehrlichia chaffeensis]	0.075	1	1
WP_006009859.1	GTP-binding protein [Ehrlichia chaffeensis]	0.228	12	27
WP_011452433.1	GTP-binding protein YchF [Ehrlichia chaffeensis]	0.18	5	15
WP_011452533.1	guanylate kinase [Ehrlichia chaffeensis]	0.096	2	2
WP_006009994.1	helicase [Ehrlichia chaffeensis]	0.011	1	1
WP_006009865.1	HesB/YadR/YfhF [Ehrlichia chaffeensis]	0.06	1	2
WP_006010600.1	HflK protein [Ehrlichia chaffeensis]	0.426	11	58
WP_006009764.1	histidine triad nucleotide-binding protein [Ehrlichia chaffeensis]	0.147	1	1
WP_006011310.1	histidine--tRNA ligase [Ehrlichia chaffeensis]	0.262	9	18
WP_011452925.1	HlyD family type I secretion periplasmic adaptor subunit [Ehrlichia chaffeensis]	0.255	11	34
WP_006010825.1	Holliday junction DNA helicase RuvB [Ehrlichia chaffeensis]	0.237	6	8
WP_011452786.1	holo-ACP synthase [Ehrlichia chaffeensis]	0.073	1	1
WP_011452938.1	HslU--HslV peptidase proteolytic subunit [Ehrlichia chaffeensis]	0.18	2	2
WP_006010024.1	hybrid sensor histidine kinase/response regulator [Ehrlichia chaffeensis]	0.051	4	6
WP_006009846.1	hydroxymethylbilane synthase [Ehrlichia chaffeensis]	0.047	1	1
WP_006010735.1	hydroxymethylpyrimidine/phosphomethylpyrimidine kinase [Ehrlichia chaffeensis]	0.074	1	1
WP_044147808.1	hypothetical protein [Ehrlichia chaffeensis]	0.032	1	1
WP_006009938.1	hypothetical protein [Ehrlichia chaffeensis]	0.041	1	1
WP_011452452.1	hypothetical protein [Ehrlichia chaffeensis]	0.296	5	16
WP_006010919.1	hypothetical protein [Ehrlichia chaffeensis]	0.391	4	6
WP_011452389.1	hypothetical protein [Ehrlichia chaffeensis]	0.028	1	1
WP_044147629.1	hypothetical protein [Ehrlichia chaffeensis]	0.088	1	2
WP_006009904.1	hypothetical protein [Ehrlichia chaffeensis]	0.031	1	2
WP_006010579.1	hypothetical protein [Ehrlichia chaffeensis]	0.5	10	28
WP_044233238.1	hypothetical protein [Ehrlichia chaffeensis]	0.03	1	6
WP_011452967.1	hypothetical protein [Ehrlichia chaffeensis]	0.105	1	2
WP_011452869.1	hypothetical protein [Ehrlichia chaffeensis]	0.068	4	7
WP_011452852.1	hypothetical protein [Ehrlichia chaffeensis]	0.158	12	24
WP_006010160.1	hypothetical protein [Ehrlichia chaffeensis]	0.093	2	3
WP_006009850.1	hypothetical protein [Ehrlichia chaffeensis]	0.054	1	1
WP_006010058.1	hypothetical protein [Ehrlichia chaffeensis]	0.065	2	4
WP_006010776.1	hypothetical protein [Ehrlichia chaffeensis]	0.181	4	10
WP_052281502.1	hypothetical protein [Ehrlichia chaffeensis]	0.167	7	21
WP_011452893.1	hypothetical protein [Ehrlichia chaffeensis]	0.179	7	12
WP_011452515.1	hypothetical protein [Ehrlichia chaffeensis]	0.098	7	11
WP_011452831.1	hypothetical protein [Ehrlichia chaffeensis]	0.071	2	2
WP_011452365.1	hypothetical protein [Ehrlichia chaffeensis]	0.456	8	17
WP_006011716.1	hypothetical protein [Ehrlichia chaffeensis]	0.062	1	1
WP_006010616.1	hypothetical protein [Ehrlichia chaffeensis]	0.042	1	1
WP_011452349.1	hypothetical protein [Ehrlichia chaffeensis]	0.112	4	11
WP_011452368.1	hypothetical protein [Ehrlichia chaffeensis]	0.32	8	14
WP_011452822.1	hypothetical protein [Ehrlichia chaffeensis]	0.033	1	1
WP_044148179.1	hypothetical protein [Ehrlichia chaffeensis]	0.219	6	11
WP_006010021.1	hypothetical protein [Ehrlichia chaffeensis]	0.619	4	15
WP_044233223.1	hypothetical protein [Ehrlichia chaffeensis]	0.051	1	2
WP_006011217.1	hypothetical protein [Ehrlichia chaffeensis]	0.145	3	4
WP_006009857.1	hypothetical protein [Ehrlichia chaffeensis]	0.116	3	4
WP_006010106.1	hypothetical protein [Ehrlichia chaffeensis]	0.041	2	5
WP_006010592.1	hypothetical protein [Ehrlichia chaffeensis]	0.116	8	10
WP_006010481.1	hypothetical protein [Ehrlichia chaffeensis]	0.03	1	1
WP_011452860.1	hypothetical protein [Ehrlichia chaffeensis]	0.191	6	16
WP_006010030.1	hypothetical protein [Ehrlichia chaffeensis]	0.062	1	1
WP_044233230.1	hypothetical protein [Ehrlichia chaffeensis]	0.133	1	2
WP_011452755.1	hypothetical protein [Ehrlichia chaffeensis]	0.09	2	2
WP_011452991.1	hypothetical protein [Ehrlichia chaffeensis]	0.035	2	3
WP_006010764.1	hypothetical protein [Ehrlichia chaffeensis]	0.052	1	3
WP_044170479.1	hypothetical protein [Ehrlichia chaffeensis]	0.018	1	1
WP_011452978.1	hypothetical protein [Ehrlichia chaffeensis]	0.068	1	4
WP_006011037.1	hypothetical protein [Ehrlichia chaffeensis]	0.166	4	7
WP_044147810.1	hypothetical protein [Ehrlichia chaffeensis]	0.054	1	1
WP_011452668.1	hypothetical protein [Ehrlichia chaffeensis]	0.082	1	1
WP_006009937.1	hypothetical protein [Ehrlichia chaffeensis]	0.076	1	1
WP_006010297.1	hypothetical protein [Ehrlichia chaffeensis]	0.522	7	22
WP_006011234.1	hypothetical protein [Ehrlichia chaffeensis]	0.037	1	1
WP_011452491.1	hypothetical protein [Ehrlichia chaffeensis]	0.045	1	1
WP_006011582.1	hypothetical protein [Ehrlichia chaffeensis]	0.263	3	13
WP_011452768.1	hypothetical protein [Ehrlichia chaffeensis]	0.234	11	38
WP_006010780.1	hypothetical protein [Ehrlichia chaffeensis]	0.072	1	1
WP_006010020.1	hypothetical protein [Ehrlichia chaffeensis]	0.032	1	1
WP_011452963.1	hypothetical protein [Ehrlichia chaffeensis]	0.122	12	19
WP_011452656.1	hypothetical protein [Ehrlichia chaffeensis]	0.417	21	69
WP_006009855.1	hypothetical protein [Ehrlichia chaffeensis]	0.092	2	7
WP_011452878.1	hypothetical protein [Ehrlichia chaffeensis]	0.024	1	1
WP_011452840.1	hypothetical protein [Ehrlichia chaffeensis]	0.013	1	5
WP_011452690.1	hypothetical protein [Ehrlichia chaffeensis]	0.057	1	1
WP_043881594.1	hypothetical protein [Ehrlichia chaffeensis]	0.21	2	5
WP_006010526.1	hypothetical protein [Ehrlichia chaffeensis]	0.239	16	21
WP_011452675.1	hypothetical protein [Ehrlichia chaffeensis]	0.123	4	12
WP_011452556.1	hypothetical protein [Ehrlichia chaffeensis]	0.865	6	30
WP_006010706.1	hypothetical protein [Ehrlichia chaffeensis]	0.217	3	4
WP_011453041.1	hypothetical protein [Ehrlichia chaffeensis]	0.286	2	14
WP_006010239.1	hypothetical protein [Ehrlichia chaffeensis]	0.365	11	35
WP_011452787.1	hypothetical protein [Ehrlichia chaffeensis]	0.185	2	3
WP_011452362.1	hypothetical protein [Ehrlichia chaffeensis]	0.095	4	5
WP_006010701.1	hypothetical protein [Ehrlichia chaffeensis]	0.081	1	2
WP_011452483.1	hypothetical protein [Ehrlichia chaffeensis]	0.17	2	6
WP_011452697.1	hypothetical protein [Ehrlichia chaffeensis]	0.079	1	1
WP_006009952.1	hypothetical protein [Ehrlichia chaffeensis]	0.247	1	2
WP_011452403.1	hypothetical protein [Ehrlichia chaffeensis]	0.008	1	2
WP_011452430.1	hypothetical protein [Ehrlichia chaffeensis]	0.022	1	1
WP_011452702.1	hypothetical protein [Ehrlichia chaffeensis]	0.28	9	23
WP_006010529.1	hypothetical protein [Ehrlichia chaffeensis]	0.214	1	1
WP_011452418.1	hypothetical protein [Ehrlichia chaffeensis]	0.202	5	9
WP_011452657.1	hypothetical protein [Ehrlichia chaffeensis]	0.414	14	58
WP_011452662.1	hypothetical protein [Ehrlichia chaffeensis]	0.038	1	3
WP_006010942.1	hypothetical protein [Ehrlichia chaffeensis]	0.183	2	2
WP_011452772.1	hypothetical protein [Ehrlichia chaffeensis]	0.18	8	12
WP_006011421.1	hypothetical protein [Ehrlichia chaffeensis]	0.247	2	2
WP_006011803.1	hypothetical protein [Ehrlichia chaffeensis]	0.142	5	11
WP_006011823.1	hypothetical protein [Ehrlichia chaffeensis]	0.08	1	4
WP_011452437.1	hypothetical protein [Ehrlichia chaffeensis]	0.057	2	2
WP_006010279.1	hypothetical protein [Ehrlichia chaffeensis]	0.038	3	3
WP_006010486.1	hypothetical protein [Ehrlichia chaffeensis]	0.164	4	6
WP_006010072.1	hypothetical protein [Ehrlichia chaffeensis]	0.705	12	55
WP_006011526.1	hypothetical protein [Ehrlichia chaffeensis]	0.059	2	3
WP_006011082.1	hypothetical protein [Ehrlichia chaffeensis]	0.065	1	2
WP_006011263.1	hypothetical protein [Ehrlichia chaffeensis]	0.073	1	1
WP_011452715.1	hypothetical protein [Ehrlichia chaffeensis]	0.093	2	2
WP_011452735.1	immunogenic protein [Ehrlichia chaffeensis]	0.089	2	2
WP_011452466.1	IMP dehydrogenase [Ehrlichia chaffeensis]	0.266	11	31
WP_006010331.1	inorganic pyrophosphatase [Ehrlichia chaffeensis]	0.291	4	14
WP_006011628.1	inositol monophosphatase [Ehrlichia chaffeensis]	0.059	1	1
WP_011452455.1	iron transporter [Ehrlichia chaffeensis]	0.296	3	3
WP_006010377.1	iron transporter permease [Ehrlichia chaffeensis]	0.017	1	1
WP_006011301.1	isocitrate dehydrogenase [Ehrlichia chaffeensis]	0.154	5	6
WP_011452664.1	isoleucine--tRNA ligase [Ehrlichia chaffeensis]	0.052	6	8
WP_011452351.1	isoprenoid biosynthesis protein ElbB [Ehrlichia chaffeensis]	0.095	2	3
WP_006011277.1	leucine--tRNA ligase [Ehrlichia chaffeensis]	0.089	6	11
WP_011452553.1	leucyl aminopeptidase [Ehrlichia chaffeensis]	0.342	13	43
WP_006010124.1	lipoprotein-releasing system ATP-binding protein LolD [Ehrlichia chaffeensis]	0.149	3	4
WP_011452636.1	lipoyl synthase [Ehrlichia chaffeensis]	0.135	3	6
WP_006011275.1	LuxR family transcriptional regulator [Ehrlichia chaffeensis]	0.112	2	2
WP_011452723.1	lysine--tRNA ligase [Ehrlichia chaffeensis]	0.121	6	13
WP_006010914.1	maf-like protein [Ehrlichia chaffeensis]	0.068	1	2
WP_011452686.1	magnesium transporter [Ehrlichia chaffeensis]	0.024	1	1
WP_011452731.1	malate dehydrogenase [Ehrlichia chaffeensis]	0.243	6	15
WP_011452440.1	malic enzyme [Ehrlichia chaffeensis]	0.322	18	42
WP_006010010.1	malonyl CoA-acyl carrier protein transacylase [Ehrlichia chaffeensis]	0.028	1	1
WP_006009777.1	malonyl-CoA decarboxylase [Ehrlichia chaffeensis]	0.026	1	1
WP_006010676.1	MBL fold hydrolase [Ehrlichia chaffeensis]	0.061	1	1
WP_006010110.1	membrane protein [Ehrlichia chaffeensis]	0.195	6	7
WP_011452565.1	membrane protein [Ehrlichia chaffeensis]	0.2	4	8
WP_006010344.1	membrane protein [Ehrlichia chaffeensis]	0.241	8	15
WP_011452348.1	membrane protein [Ehrlichia chaffeensis]	0.077	1	3
WP_011452809.1	membrane protein insertase YidC [Ehrlichia chaffeensis]	0.097	5	11
WP_006010365.1	metallophosphoesterase [Ehrlichia chaffeensis]	0.139	5	5
WP_011452981.1	metalloprotease [Ehrlichia chaffeensis]	0.247	8	37
WP_006010410.1	methionine adenosyltransferase [Ehrlichia chaffeensis]	0.105	3	5
WP_006011134.1	methionine--tRNA ligase [Ehrlichia chaffeensis]	0.125	5	7
WP_011452883.1	methionyl-tRNA formyltransferase [Ehrlichia chaffeensis]	0.086	2	2
WP_006011265.1	methylmalonyl-CoA carboxyltransferase [Ehrlichia chaffeensis]	0.224	8	13
WP_006010458.1	MFS transporter [Ehrlichia chaffeensis]	0.014	1	1
WP_006009746.1	MFS transporter [Ehrlichia chaffeensis]	0.017	1	1
WP_006009772.1	MFS transporter [Ehrlichia chaffeensis]	0.022	1	1
WP_006010007.1	Mitochondrial import inner membrane translocase subunit Tim44 [Ehrlichia chaffeensis]	0.226	5	5
WP_006011660.1	molecular chaperone DnaJ [Ehrlichia chaffeensis]	0.279	8	17
WP_011452454.1	molecular chaperone DnaJ [Ehrlichia chaffeensis]	0.519	3	5
WP_011452623.1	molecular chaperone DnaK [Ehrlichia chaffeensis]	0.553	22	122
WP_011452552.1	molecular chaperone GroEL [Ehrlichia chaffeensis]	0.733	29	151
WP_006010180.1	molecular chaperone GroES [Ehrlichia chaffeensis]	0.574	4	26
WP_011452854.1	molecular chaperone HtpG [Ehrlichia chaffeensis]	0.424	19	60
WP_011452528.1	multidrug ABC transporter ATP-binding protein [Ehrlichia chaffeensis]	0.136	6	8
WP_006010363.1	MULTISPECIES: 30S ribosomal protein S12 [canis group]	0.293	2	9
WP_006011331.1	MULTISPECIES: 30S ribosomal protein S6 [canis group]	0.266	3	5
WP_006011541.1	N5-glutamine S-adenosyl-L-methionine-dependent methyltransferase [Ehrlichia chaffeensis]	0.025	1	1
WP_006010333.1	N-acetyl-gamma-glutamyl-phosphate reductase [Ehrlichia chaffeensis]	0.098	3	3
WP_006010012.1	NAD kinase [Ehrlichia chaffeensis]	0.091	2	2
WP_044147772.1	NAD-glutamate dehydrogenase [Ehrlichia chaffeensis]	0.126	17	38
WP_011452671.1	NADH:ubiquinone oxidoreductase subunit L [Ehrlichia chaffeensis]	0.019	1	2
WP_011452812.1	NADH-quinone oxidoreductase subunit B [Ehrlichia chaffeensis]	0.078	1	7
WP_006010874.1	NADH-quinone oxidoreductase subunit C [Ehrlichia chaffeensis]	0.161	3	7
WP_011452720.1	NADH-quinone oxidoreductase subunit D [Ehrlichia chaffeensis]	0.308	9	26
WP_006010550.1	NADH-quinone oxidoreductase subunit F [Ehrlichia chaffeensis]	0.075	3	7
WP_011452721.1	NADH-quinone oxidoreductase subunit G [Ehrlichia chaffeensis]	0.119	7	12
WP_006011902.1	NADH-quinone oxidoreductase subunit H [Ehrlichia chaffeensis]	0.054	1	1
WP_006009861.1	NADH-quinone oxidoreductase subunit I [Ehrlichia chaffeensis]	0.095	2	4
WP_006010521.1	NrdR family transcriptional regulator [Ehrlichia chaffeensis]	0.065	1	1
WP_043881650.1	nucleoside-diphosphate kinase [Ehrlichia chaffeensis]	0.091	1	1
WP_006010137.1	nucleotide exchange factor GrpE [Ehrlichia chaffeensis]	0.256	4	15
WP_011452982.1	OmpH family outer membrane protein [Ehrlichia chaffeensis]	0.319	5	16
WP_006010756.1	ornithine carbamoyltransferase [Ehrlichia chaffeensis]	0.089	3	6
WP_006011558.1	orotate phosphoribosyltransferase [Ehrlichia chaffeensis]	0.121	2	8
WP_006010523.1	outer membrane lipid asymmetry maintenance protein MlaD [Ehrlichia chaffeensis]	0.57	5	9
WP_006010496.1	outer membrane protein assembly factor BamA [Ehrlichia chaffeensis]	0.417	27	103
WP_006010176.1	oxidoreductase [Ehrlichia chaffeensis]	0.198	4	5
WP_011453017.1	P44/Msp2 family outer membrane protein [Ehrlichia chaffeensis]	0.404	8	34
WP_011453030.1	P44/Msp2 family outer membrane protein [Ehrlichia chaffeensis]	0.491	8	23
WP_011453021.1	P44/Msp2 family outer membrane protein [Ehrlichia chaffeensis]	0.312	7	61
WP_011453024.1	P44/Msp2 family outer membrane protein [Ehrlichia chaffeensis]	0.571	7	29
WP_011453027.1	P44/Msp2 family outer membrane protein [Ehrlichia chaffeensis]	0.567	9	88
WP_011453037.1	P44/Msp2 family outer membrane protein [Ehrlichia chaffeensis]	0.669	8	222
WP_011453015.1	P44/Msp2 family outer membrane protein [Ehrlichia chaffeensis]	0.324	6	19
WP_011453020.1	P44/Msp2 family outer membrane protein [Ehrlichia chaffeensis]	0.373	7	26
WP_011453013.1	P44/Msp2 family outer membrane protein [Ehrlichia chaffeensis]	0.268	6	18
WP_011453018.1	P44/Msp2 family outer membrane protein [Ehrlichia chaffeensis]	0.698	15	56
WP_011453023.1	P44/Msp2 family outer membrane protein [Ehrlichia chaffeensis]	0.375	7	54
WP_011453025.1	P44/Msp2 family outer membrane protein [Ehrlichia chaffeensis]	0.186	3	16
WP_044233247.1	P44/Msp2 family outer membrane protein [Ehrlichia chaffeensis]	0.048	1	1
WP_011453038.1	P44/Msp2 family outer membrane protein [Ehrlichia chaffeensis]	0.59	13	150
WP_011453034.1	P44/Msp2 family outer membrane protein [Ehrlichia chaffeensis]	0.331	3	9
WP_011453031.1	P44/Msp2 family outer membrane protein [Ehrlichia chaffeensis]	0.307	2	8
WP_011453029.1	P44/Msp2 family outer membrane protein [Ehrlichia chaffeensis]	0.457	10	90
WP_011453033.1	P44/Msp2 family outer membrane protein [Ehrlichia chaffeensis]	0.43	5	32
WP_011453028.1	P44/Msp2 family outer membrane protein [Ehrlichia chaffeensis]	0.3	5	52
WP_011453036.1	P44/Msp2 family outer membrane protein [Ehrlichia chaffeensis]	0.293	6	24
WP_011453026.1	P44/Msp2 family outer membrane protein [Ehrlichia chaffeensis]	0.223	4	30
WP_011453040.1	P44/Msp2 family outer membrane protein [Ehrlichia chaffeensis]	0.151	3	5
WP_011452977.1	peptidase M16 [Ehrlichia chaffeensis]	0.029	1	4
WP_011452976.1	peptidase M16 [Ehrlichia chaffeensis]	0.025	1	1
WP_006010191.1	peptidase M23 [Ehrlichia chaffeensis]	0.064	1	1
WP_006009943.1	peptidase M48 [Ehrlichia chaffeensis]	0.115	5	6
WP_011452706.1	peptide chain release factor 1 [Ehrlichia chaffeensis]	0.231	5	9
WP_006010762.1	peptide deformylase [Ehrlichia chaffeensis]	0.064	1	1
WP_011452618.1	peptidoglycan-binding protein [Ehrlichia chaffeensis]	0.8	10	47
WP_044147787.1	peptidylprolyl isomerase [Ehrlichia chaffeensis]	0.375	18	58
WP_006011075.1	peroxidase [Ehrlichia chaffeensis]	0.249	5	20
WP_011452665.1	peroxiredoxin [Ehrlichia chaffeensis]	0.333	5	19
WP_043881614.1	phenylalanine--tRNA ligase subunit alpha [Ehrlichia chaffeensis]	0.146	4	6
WP_011452601.1	phenylalanine--tRNA ligase subunit beta [Ehrlichia chaffeensis]	0.112	8	14
WP_011452609.1	phosphate ABC transporter ATP-binding protein [Ehrlichia chaffeensis]	0.249	5	13
WP_006009901.1	phosphate ABC transporter permease [Ehrlichia chaffeensis]	0.024	1	2
WP_006011401.1	phosphate acyltransferase [Ehrlichia chaffeensis]	0.083	2	3
WP_006010275.1	phosphatidate cytidylyltransferase [Ehrlichia chaffeensis]	0.069	1	2
WP_011452888.1	phosphatidylglycerophosphatase A [Ehrlichia chaffeensis]	0.071	1	1
WP_006011451.1	phosphatidylserine decarboxylase proenzyme [Ehrlichia chaffeensis]	0.336	5	13
WP_011452375.1	phosphoglycerate kinase [Ehrlichia chaffeensis]	0.211	7	10
WP_006009915.1	phosphoglycolate phosphatase [Ehrlichia chaffeensis]	0.167	3	5
WP_011452904.1	phospholipase [Ehrlichia chaffeensis]	0.061	1	1
WP_011452818.1	phosphomethylpyrimidine synthase [Ehrlichia chaffeensis]	0.193	8	13
WP_011452378.1	phosphopantothenoylcysteine decarboxylase [Ehrlichia chaffeensis]	0.072	1	1
WP_011452945.1	phosphoribosylamine--glycine ligase [Ehrlichia chaffeensis]	0.216	6	22
WP_006011312.1	phosphoribosylaminoimidazolesuccinocarboxamide synthase [Ehrlichia chaffeensis]	0.244	6	9
WP_006009948.1	phosphoribosylformylglycinamidine synthase [Ehrlichia chaffeensis]	0.066	5	8
WP_044161111.1	phosphoribosylformylglycinamidine synthase [Ehrlichia chaffeensis]	0.197	4	5
WP_006010386.1	photosynthetic protein synthase II [Ehrlichia chaffeensis]	0.38	5	31
WP_006011054.1	PleD family two-component system response regulator [Ehrlichia chaffeensis]	0.349	9	15
WP_044148455.1	PmbA protein [Ehrlichia chaffeensis]	0.05	2	2
WP_011452780.1	polyribonucleotide nucleotidyltransferase [Ehrlichia chaffeensis]	0.518	27	65
WP_006010620.1	potassium transporter [Ehrlichia chaffeensis]	0.1	4	11
WP_011452996.1	potassium transporter TrkH [Ehrlichia chaffeensis]	0.031	2	2
WP_011452645.1	PQQ repeat-containing protein [Ehrlichia chaffeensis]	0.07	3	5
WP_006011509.1	preprotein translocase subunit SecE [Ehrlichia chaffeensis]	0.092	1	1
WP_006010216.1	preprotein translocase subunit SecF [Ehrlichia chaffeensis]	0.068	2	7
WP_006010162.1	preprotein translocase subunit SecG [Ehrlichia chaffeensis]	0.173	1	5
WP_044147994.1	preprotein translocase subunit SecY [Ehrlichia chaffeensis]	0.028	1	2
WP_006011598.1	preprotein translocase subunit YajC [Ehrlichia chaffeensis]	0.104	1	2
WP_011452785.1	proline--tRNA ligase [Ehrlichia chaffeensis]	0.264	9	28
WP_006010306.1	prolipoprotein diacylglyceryl transferase [Ehrlichia chaffeensis]	0.027	1	1
WP_011452634.1	propionyl-CoA carboxylase [Ehrlichia chaffeensis]	0.075	4	6
WP_006011248.1	protease [Ehrlichia chaffeensis]	0.351	7	25
WP_006010602.1	protease modulator HflC [Ehrlichia chaffeensis]	0.429	11	42
WP_044233254.1	protease TldD [Ehrlichia chaffeensis]	0.198	8	19
WP_006010644.1	protein translocase subunit SecA [Ehrlichia chaffeensis]	0.287	19	36
WP_011453007.1	protein-export membrane protein SecD [Ehrlichia chaffeensis]	0.184	8	19
WP_006010006.1	protein-export protein SecB [Ehrlichia chaffeensis]	0.211	2	3
WP_011452364.1	P-type conjugative transfer protein VirB9 [Ehrlichia chaffeensis]	0.37	9	28
WP_043881618.1	P-type conjugative transfer protein VirB9 [Ehrlichia chaffeensis]	0.324	7	16
WP_006009796.1	pyridoxine 5'-phosphate synthase [Ehrlichia chaffeensis]	0.117	2	4
WP_006010400.1	pyrroline-5-carboxylate reductase [Ehrlichia chaffeensis]	0.19	4	6
WP_006010516.1	pyruvate dehydrogenase (acetyl-transferring) E1 component subunit alpha [Ehrlichia chaffeensis]	0.055	2	4
WP_011452393.1	pyruvate dehydrogenase complex dihydrolipoamide acetyltransferase [Ehrlichia chaffeensis]	0.233	7	21
WP_011452429.1	pyruvate dehydrogenase subunit beta [Ehrlichia chaffeensis]	0.328	8	17
WP_011452537.1	pyruvate, phosphate dikinase [Ehrlichia chaffeensis]	0.228	16	28
WP_006010250.1	quinolinate synthase [Ehrlichia chaffeensis]	0.115	4	4
WP_006009974.1	quinone oxidoreductase [Ehrlichia chaffeensis]	0.272	7	15
WP_011452846.1	recombination protein RecR [Ehrlichia chaffeensis]	0.123	3	4
WP_044148160.1	replicative DNA helicase [Ehrlichia chaffeensis]	0.184	8	10
WP_006011429.1	ribonuclease 3 [Ehrlichia chaffeensis]	0.106	2	3
WP_006010962.1	ribonuclease E [Ehrlichia chaffeensis]	0.259	13	32
WP_006010281.1	ribonuclease H [Ehrlichia chaffeensis]	0.103	1	1
WP_006011033.1	ribonucleotide-diphosphate reductase subunit alpha [Ehrlichia chaffeensis]	0.109	5	9
WP_011452799.1	ribonucleotide-diphosphate reductase subunit beta [Ehrlichia chaffeensis]	0.068	2	4
WP_011452667.1	ribosomal RNA small subunit methyltransferase H [Ehrlichia chaffeensis]	0.047	1	1
WP_011452740.1	ribosomal subunit interface protein [Ehrlichia chaffeensis]	0.259	4	7
WP_006011069.1	ribosome biogenesis GTPase Der [Ehrlichia chaffeensis]	0.12	5	6
WP_006010628.1	ribosome maturation factor RimM [Ehrlichia chaffeensis]	0.046	1	1
WP_011452494.1	ribosome recycling factor [Ehrlichia chaffeensis]	0.13	2	3
WP_006009941.1	ribosome silencing factor RsfS [Ehrlichia chaffeensis]	0.073	1	1
WP_006010027.1	RNA polymerase sigma factor [Ehrlichia chaffeensis]	0.367	17	40
WP_006010370.1	RNase J family beta-CASP ribonuclease [Ehrlichia chaffeensis]	0.193	8	11
WP_011452647.1	RND transporter [Ehrlichia chaffeensis]	0.251	7	13
WP_006009863.1	S26 family signal peptidase [Ehrlichia chaffeensis]	0.426	9	25
WP_006011337.1	serine hydroxymethyltransferase [Ehrlichia chaffeensis]	0.474	15	76
WP_011452974.1	serine protease [Ehrlichia chaffeensis]	0.45	16	48
WP_011452695.1	serine--tRNA ligase [Ehrlichia chaffeensis]	0.156	5	10
WP_044148019.1	sigma-54-dependent Fis family transcriptional regulator [Ehrlichia chaffeensis]	0.361	12	23
WP_011452626.1	signal recognition particle protein [Ehrlichia chaffeensis]	0.587	20	72
WP_006011300.1	signal recognition particle-docking protein FtsY [Ehrlichia chaffeensis]	0.081	2	3
WP_011452824.1	single-stranded DNA-binding protein [Ehrlichia chaffeensis]	0.242	3	9
WP_011452530.1	succinate dehydrogenase flavoprotein subunit [Ehrlichia chaffeensis]	0.296	14	46
WP_011452531.1	succinate dehydrogenase iron-sulfur subunit [Ehrlichia chaffeensis]	0.372	9	24
WP_006010686.1	succinyl-CoA ligase subunit beta [Ehrlichia chaffeensis]	0.194	5	7
WP_006010684.1	succinyl-CoA synthetase subunit alpha [Ehrlichia chaffeensis]	0.137	3	6
WP_011452427.1	succinyl-diaminopimelate desuccinylase [Ehrlichia chaffeensis]	0.097	3	4
WP_011452460.1	SurA domain-containing protein [Ehrlichia chaffeensis]	0.159	6	11
WP_044147695.1	thiamine phosphate synthase [Ehrlichia chaffeensis]	0.08	2	2
WP_011452658.1	thiamine-phosphate kinase [Ehrlichia chaffeensis]	0.035	1	1
WP_011452523.1	thiol:disulfide interchange protein [Ehrlichia chaffeensis]	0.164	2	2
WP_052281499.1	thiol:disulfide interchange protein [Ehrlichia chaffeensis]	0.587	11	89
WP_006010494.1	thiol:disulfide interchange protein [Ehrlichia chaffeensis]	0.165	6	19
WP_011452345.1	threonine--tRNA ligase [Ehrlichia chaffeensis]	0.354	17	43
WP_006010009.1	thymidylate kinase [Ehrlichia chaffeensis]	0.059	1	2
WP_006011420.1	transaldolase [Ehrlichia chaffeensis]	0.286	5	12
WP_006010100.1	transcription elongation factor GreA [Ehrlichia chaffeensis]	0.151	2	7
WP_044147641.1	transcription termination factor Rho [Ehrlichia chaffeensis]	0.416	17	33
WP_011452919.1	transcription termination/antitermination factor NusG [Ehrlichia chaffeensis]	0.425	6	18
WP_011452679.1	transcription termination/antitermination protein NusA [Ehrlichia chaffeensis]	0.416	18	71
WP_011453012.1	transcriptional regulator [Ehrlichia chaffeensis]	0.085	2	2
WP_011452620.1	transketolase [Ehrlichia chaffeensis]	0.101	5	7
WP_006010915.1	translation initiation factor IF-1 [Ehrlichia chaffeensis]	0.146	1	2
WP_044148381.1	translation initiation factor IF-2 [Ehrlichia chaffeensis]	0.19	12	28
WP_011452346.1	translation initiation factor IF-3 [Ehrlichia chaffeensis]	0.335	4	10
WP_011452604.1	transporter [Ehrlichia chaffeensis]	0.051	2	5
WP_006009894.1	transporter [Ehrlichia chaffeensis]	0.224	14	25
WP_011452887.1	trigger factor [Ehrlichia chaffeensis]	0.503	20	64
WP_011452342.1	tRNA (guanosine(37)-N1)-methyltransferase TrmD [Ehrlichia chaffeensis]	0.06	1	1
WP_011452841.1	tRNA (N6-isopentenyl adenosine(37)-C2)-methylthiotransferase MiaB [Ehrlichia chaffeensis]	0.052	2	2
WP_006011101.1	tRNA dimethylallyltransferase [Ehrlichia chaffeensis]	0.086	2	5
WP_011452734.1	tRNA N6-adenosine(37)-threonylcarbamoyltransferase complex transferase subunit TsaD [Ehrlichia chaffeensis]	0.115	3	4
WP_006010431.1	tRNA pseudouridine synthase B [Ehrlichia chaffeensis]	0.034	1	1
WP_006010186.1	tRNA uridine(34) 5-carboxymethylaminomethyl synthesis enzyme MnmG [Ehrlichia chaffeensis]	0.149	7	9
WP_006010697.1	tRNA uridine(34) 5-carboxymethylaminomethyl synthesis GTPase MnmE [Ehrlichia chaffeensis]	0.153	6	7
WP_011452999.1	tRNA(Ile)-lysidine synthetase [Ehrlichia chaffeensis]	0.055	2	2
WP_006010026.1	tRNA-dihydrouridine synthase [Ehrlichia chaffeensis]	0.047	1	1
WP_006010140.1	tryptophan--tRNA ligase [Ehrlichia chaffeensis]	0.078	2	2
WP_006010666.1	two-component sensor histidine kinase [Ehrlichia chaffeensis]	0.042	2	2
WP_011452875.1	two-component sensor histidine kinase [Ehrlichia chaffeensis]	0.24	9	15
WP_011452390.1	type I glutamate--ammonia ligase [Ehrlichia chaffeensis]	0.187	7	18
WP_011452350.1	type I glyceraldehyde-3-phosphate dehydrogenase [Ehrlichia chaffeensis]	0.066	2	3
WP_011452980.1	type I methionyl aminopeptidase [Ehrlichia chaffeensis]	0.09	2	2
WP_006011322.1	type III pantothenate kinase [Ehrlichia chaffeensis]	0.051	1	1
WP_011452637.1	type IV secretion system protein VirB6 [Ehrlichia chaffeensis]	0.142	7	15
WP_011452363.1	type IV secretion system protein VirD4 [Ehrlichia chaffeensis]	0.105	6	12
WP_011452561.1	type I secretion system permease/ATPase [Ehrlichia chaffeensis]	0.057	2	6
WP_006010126.1	tyrosine recombinase XerD [Ehrlichia chaffeensis]	0.052	1	1
WP_006010212.1	tyrosine--tRNA ligase [Ehrlichia chaffeensis]	0.127	4	7
WP_006010906.1	ubiquinol-cytochrome c reductase iron-sulfur subunit [Ehrlichia chaffeensis]	0.332	4	7
WP_006010278.1	UMP kinase [Ehrlichia chaffeensis]	0.033	1	2
WP_011452359.1	uroporphyrinogen decarboxylase [Ehrlichia chaffeensis]	0.06	2	2
WP_006011232.1	uroporphyrinogen III methyltransferase [Ehrlichia chaffeensis]	0.031	1	1
WP_011452423.1	valine--tRNA ligase [Ehrlichia chaffeensis]	0.019	1	1
WP_011452439.1	variable length PCR target protein [Ehrlichia chaffeensis]	0.051	1	2
WP_011452639.1	VirB6 family type IV secretion system protein [Ehrlichia chaffeensis]	0.05	10	21
WP_006010779.1	zinc transporter ZitB [Ehrlichia chaffeensis]	0.029	1	1

## Sheet: Supplementary  Table 4
Supplementary Table 4: Housekeeping gene products belong to ribosomal proteins complex of wildtype and the three mutants showed no significant differences in their expression levels
Protein_ID	Description	Expression_ECH_0379	Expression_ECH_0490	Expression_ECH_0490	Expression_ECH_0660
WP_011452573.1	30S ribosomal protein S1 [Ehrlichia chaffeensis]	0.93	0.88	0.94	0.99
WP_011452598.1	30S ribosomal protein S11 [Ehrlichia chaffeensis]	0.85	0.85	0.8	0.84
WP_011452597.1	30S ribosomal protein S13 [Ehrlichia chaffeensis]	0.89	0.95	1.09	1.08
WP_006010429.1	30S ribosomal protein S15 [Ehrlichia chaffeensis]	1.09	1.33	1.19	1.08
WP_006010456.1	30S ribosomal protein S16 [Ehrlichia chaffeensis]	0.95	1.08	1.01	0.92
WP_006010913.1	30S ribosomal protein S2 [Ehrlichia chaffeensis]	0.89	0.95	1	1.01
WP_011452582.1	30S ribosomal protein S3 [Ehrlichia chaffeensis]	0.98	0.99	0.98	0.88
WP_006010739.1	30S ribosomal protein S4 [Ehrlichia chaffeensis]	0.93	1.06	1.06	0.9
WP_006010361.1	30S ribosomal protein S7 [Ehrlichia chaffeensis]	0.96	0.69	1.14	1.04
WP_006011507.1	50S ribosomal protein L11 [Ehrlichia chaffeensis]	0.83	0.91	0.98	0.99
WP_011452586.1	50S ribosomal protein L14 [Ehrlichia chaffeensis]	0.87	0.98	0.91	0.87
WP_011452594.1	50S ribosomal protein L15 [Ehrlichia chaffeensis]	0.93	1.06	1.09	0.92
WP_011452583.1	50S ribosomal protein L16 [Ehrlichia chaffeensis]	0.86	0.89	1.06	0.89
WP_011452600.1	50S ribosomal protein L17 [Ehrlichia chaffeensis]	1	1.05	1.15	1
WP_011452592.1	50S ribosomal protein L18 [Ehrlichia chaffeensis]	0.98	0.98	0.96	0.91
WP_011452343.1	50S ribosomal protein L19 [Ehrlichia chaffeensis]	1.01	1.24	0.94	0.89
WP_044148004.1	50S ribosomal protein L22 [Ehrlichia chaffeensis]	1.12	1.25	1.24	1.15
WP_011452587.1	50S ribosomal protein L24 [Ehrlichia chaffeensis]	1.03	1.06	1.1	0.88
WP_011452426.1	50S ribosomal protein L25/general stress protein Ctc [Ehrlichia chaffeensis]	1.03	1.06	1	1.04
WP_011452576.1	50S ribosomal protein L3 [Ehrlichia chaffeensis]	0.83	0.93	0.89	0.88
WP_006011400.1	50S ribosomal protein L32 [Ehrlichia chaffeensis]	1.22	1.09	1.33	1.06
WP_011452577.1	50S ribosomal protein L4 [Ehrlichia chaffeensis]	0.86	0.98	1.04	0.89
WP_011452588.1	50S ribosomal protein L5 [Ehrlichia chaffeensis]	0.88	0.9	0.99	1.06
WP_006010859.1	50S ribosomal protein L7/L12 [Ehrlichia chaffeensis]	1.15	1.18	1.14	0.96
WP_006011335.1	50S ribosomal protein L9 [Ehrlichia chaffeensis]	0.99	1.11	1.07	0.98

## Sheet: Supplementary  Table 5
	Supplementary Table 5: p28-Omp immunodomenant proteins identified by LC-MS/MS.
	p28	P28_1	p28-2	omp-1A	omp-1B	omp-1C	omp-1D	omp-1E	omp-1F	omp-1H	omp-1M	omp-1N	omp-1P	omp-1Q	omp-1S	omp-1T	omp-1U	omp-1V	omp-1w	omp-1X	omp-1Y	omp-1Z
Wildtype	+	+	+	+	+	+	+	+	+	+	+	+	+	+	+	+	+	+	+	+	+	+
ECH_0379	E	E				E	E	E		E	E	E	E	E	E	E	E	E	E		E	E
ECH_0490	E	E		E		E	E	E		E	E	E	E	E	E	E	E	E	E		E	E
ECH_0660	E	E	E	E	E	E	E	E	E	E	E	E	E	E	E	E	E	E	E		E	E
	+, expressed
	E, expressed, no significant change in abundance
	upregulated
	downregulated
